# Supplementary material for: A new species of the genus Diplocentrus Peters, 1861 (Scorpiones, Diplocentridae) from Oaxaca, Mexico
Source: Zookeys. 2014 May 29;(412):103–16. doi: 10.3897/zookeys.412.7619 (PMC4042698; doi:10.3897/zookeys.412.7619)
Supplement: XML Treatment for Diplocentrus franckei [file zookeys.412.7619-treatment1.xml]

<!DOCTYPE tp:taxon-treatment
  PUBLIC "-//TaxonX//DTD Taxonomic Treatment Publishing DTD v0 20100105//EN" "tax-treatment-NSO.dtd">
<tp:taxon-treatment xmlns:tp="http://www.plazi.org/taxpub"><tp:treatment-meta><mixed-citation publication-type="journal"><person-group><name><surname>Santibáñez-López</surname><given-names>Carlos Eduardo</given-names></name></person-group><article-title>A new species of the genus <italic>Diplocentrus</italic> Peters, 1861 (Scorpiones, Diplocentridae) from Oaxaca, Mexico</article-title><source>Zookeys</source><day>29</day><month>5</month><year>2014</year><volume>2014</volume><issue>412</issue><fpage>103</fpage><lpage>116</lpage><pub-id pub-id-type="doi">10.3897/zookeys.412.7619</pub-id></mixed-citation></tp:treatment-meta><tp:nomenclature><tp:taxon-name>
                            <tp:taxon-name-part taxon-name-part-type="genus">Diplocentrus</tp:taxon-name-part>
                            <tp:taxon-name-part taxon-name-part-type="species">franckei</tp:taxon-name-part>
                            <object-id xmlns:xlink="http://www.w3.org/1999/xlink" content-type="zoobank" xlink:type="simple">http://zoobank.org/B219152E-7FEA-4EDC-985C-592C5C5B0422</object-id>
                            <object-id xmlns:xlink="http://www.w3.org/1999/xlink" xlink:type="simple">http://species-id.net/wiki/Diplocentrus_franckei</object-id>
                        </tp:taxon-name><tp:taxon-status xmlns:xlink="http://www.w3.org/1999/xlink" xlink:type="simple">sp. n.</tp:taxon-status><xref ref-type="fig" rid="F1">Figures 1</xref><xref ref-type="fig" rid="F2"/><xref ref-type="fig" rid="F3"/><xref ref-type="fig" rid="F4"/><xref ref-type="fig" rid="F5"/><xref ref-type="fig" rid="F6">–6</xref></tp:nomenclature><tp:treatment-sec sec-type="Type material"><title>Type material.</title><p>Holotype: Male from MEXICO. OAXACA. Distrito de Villa Alta. Municipio de San Melchor Betaza (CNAN-T0668), km 101 road to Villa Alta <named-content xmlns:xlink="http://www.w3.org/1999/xlink" content-type="dwc:verbatimCoordinates" xlink:type="simple">17°13.463'N, 96°09.124'W</named-content>, 992 m., 21 June 2007, C. Santibáñez and A. Valdez. Paratypes one adult female, one subadult male, one juvenil male and one juvenil female (CNAN- T0669) (same data as holotype). One adult male, three adult females (CNAN-T0670) from San Melchor Betaza <named-content xmlns:xlink="http://www.w3.org/1999/xlink" content-type="dwc:verbatimCoordinates" xlink:type="simple">17°15.061'N, 96°09.188'W</named-content>, 1415 m., 1 June 2007, C. Santibáñez and H. Jara. One adult female, one adult male (AMNH), two adult males, six juvenil male, three adult females and six juvenile female (CNAN) from Municipio de San Andrés Zoolaga, 6 km south <named-content xmlns:xlink="http://www.w3.org/1999/xlink" content-type="dwc:verbatimCoordinates" xlink:type="simple">17°15.4722'N, 96°14.3928'W</named-content>, 1119 m., 21 June 2007, O. Francke, A. Ballesteros, H. Montaño, C. Santibáñez and A. Valdez.</p></tp:treatment-sec><tp:treatment-sec sec-type="Additional material"><title>Additional material.</title><p>MEXICO. OAXACA. Distrito de VILLA ALTA: Municipio de San Juan Tabaa, one adult female (CALA) [<named-content xmlns:xlink="http://www.w3.org/1999/xlink" content-type="dwc:verbatimCoordinates" xlink:type="simple">17°18.292'N, 96°12.390'W</named-content>, 1280 m.], 10 June 2004, T. Martínez. One adult female (CALA) same data, 12 June 2004, T. Martínez. <!--PageBreak-->One adult male (CALA) from Municipio de San Francisco Yovego [<named-content xmlns:xlink="http://www.w3.org/1999/xlink" content-type="dwc:verbatimCoordinates" xlink:type="simple">17°33.4848'N, 96°13.551'W</named-content>, 589 m.], 1 April 2005, T. Martínez. Two adult males (CNAN) from Municipio de San Melchor Betaza [<named-content xmlns:xlink="http://www.w3.org/1999/xlink" content-type="dwc:verbatimCoordinates" xlink:type="simple">17°15.061'N, 96°09.188'W</named-content>, 1415 m.], June 2008, R. Mejía. One adult female (CNAN) from 9 km from San Andres Yaa on the road to San Juan Tabaa <named-content xmlns:xlink="http://www.w3.org/1999/xlink" content-type="dwc:verbatimCoordinates" xlink:type="simple">17°20.1312'N, 96°11.2188'W</named-content>, 787 m., 3. April 2007, C. Santibáñez and H. Jara. One adult female (CAIMsc-01136) from Municipio San Juan Yaeé, Santiago Yagallo [<named-content xmlns:xlink="http://www.w3.org/1999/xlink" content-type="dwc:verbatimCoordinates" xlink:type="simple">17°25.4166'N, 96°17.833'W</named-content>, 1200 m.], 12 March 1997, P. Ruiz Figueroa.</p></tp:treatment-sec><tp:treatment-sec sec-type="Diagnosis"><title>Diagnosis.</title><p>The following character combination is diagnostic for <!--PageBreak--><italic><tp:taxon-name>Diplocentrus franckei</tp:taxon-name></italic>, sp. n. Total length (adult), 55 to 60 mm. Base coloration (adult) brown to dark brown. Carapace anteromedian notch moderately deep, U-shaped (<xref ref-type="fig" rid="F1">Fig. 1A</xref>). Pedipalp femur, dorsal surface sparsely and finely granular (<xref ref-type="fig" rid="F2">Fig. 2A</xref>). Pedipalp patella, dorsomedian carina moderately developed, crenulate to feebly granular (male); dorsoexternal strongly developed, crenulate to feebly granular (male); externomedian carina moderately developed, crenulate (male; <xref ref-type="fig" rid="F2">Fig. 2B</xref>); ventromedian carina weakly developed to faint, granular (male, female). Pedipalp chela manus, dorsal surface markedly reticulate (male, <xref ref-type="fig" rid="F3">Fig. 3A</xref>) or weakly reticulate (female, <xref ref-type="fig" rid="F3">Fig. 3B</xref>); digital carina strongly developed, smooth to crenulate (male) or weakly to moderately developed, smooth (female); dorsal secondary carina weakly developed to faint, coarsely granular (male) or faint, smooth (female); dorsal external carina weakly developed to faint, smooth to crenulate (male), or faint, smooth (female). Legs I-IV telotarsi, counts of spiniform macrosetae in pro- and retroventral rows, 4-5/5:5/6:6/6:6/6-7 (variation in <xref ref-type="table" rid="T1">Table 1</xref>); basitarsi spiniform macrosetae pattern: leg I pst, rst, pm, rm; leg II pt, rt, pst, rst, pm, rm, Rm; legs III-IV pt, rt, vt, rst, vst, vm (variation in <xref ref-type="table" rid="T2">Table 2</xref>). Pectinal tooth count, 12-15, mode = 13 (male) or 11-13, mode = 12 (female) (variation in <xref ref-type="table" rid="T3">Table 3</xref>).</p><fig id="F1" position="float" orientation="portrait"><label>Figure 1.</label><caption><p><italic><tp:taxon-name>Diplocentrus franckei</tp:taxon-name></italic> sp. n., <bold>A</bold> Carapace, dorsal aspect <bold>B</bold> sternum, genital operculum and pectines, ventral aspect.</p></caption><graphic xmlns:xlink="http://www.w3.org/1999/xlink" xlink:href="zookeys-412-103-g001.jpg" position="float" orientation="portrait" xlink:type="simple"/></fig><fig id="F2" position="float" orientation="portrait"><label>Figure 2.</label><caption><p><italic><tp:taxon-name>Diplocentrus franckei</tp:taxon-name></italic> sp. n., <bold>A</bold> dextral pedipalp femur, dorsal aspect <bold>B</bold> dextral pedipalp patella, external aspect.</p></caption><graphic xmlns:xlink="http://www.w3.org/1999/xlink" xlink:href="zookeys-412-103-g002.jpg" position="float" orientation="portrait" xlink:type="simple"/></fig><fig id="F3" position="float" orientation="portrait"><label>Figure 3.</label><caption><p><italic><tp:taxon-name>Diplocentrus franckei</tp:taxon-name></italic> sp. n., dextral pedipalp chela, dorsoexternal aspect. <bold>A</bold> Holotype ♂ (CNAN) <bold>B</bold> Paratype ♀ (CNAN). Scale bar = 1 mm.</p></caption><graphic xmlns:xlink="http://www.w3.org/1999/xlink" xlink:href="zookeys-412-103-g003.jpg" position="float" orientation="portrait" xlink:type="simple"/></fig><table-wrap id="T1" position="float" orientation="portrait"><label>Table 1.</label><caption><p>Telotarsal spiniform macrosetal count (number of macrosetae in pro- and retroventral rows of telotarsi on legs I–IV) in <italic><tp:taxon-name>Diplocentrus franckei</tp:taxon-name></italic> sp. n., given as number of legs observed with corresponding proventral (p) and retroventral (r) setal count.</p></caption><table><tbody><tr><th rowspan="3" colspan="1" style="text-align:center"/><th rowspan="1" colspan="4" style="text-align:center">Leg I</th><th rowspan="1" colspan="4" style="text-align:center">Leg II</th><th rowspan="1" colspan="4" style="text-align:center">Leg III</th><th rowspan="1" colspan="1" style="text-align:center"/><th rowspan="1" colspan="5" style="text-align:center">Leg IV</th></tr><tr><th rowspan="1" colspan="2" style="text-align:center">p</th><th rowspan="1" colspan="2" style="text-align:center">R</th><th rowspan="1" colspan="2" style="text-align:center">p</th><th rowspan="1" colspan="2" style="text-align:center">r</th><th rowspan="1" colspan="2" style="text-align:center">p</th><th rowspan="1" colspan="3" style="text-align:center">r</th><th rowspan="1" colspan="3" style="text-align:center">p</th><th rowspan="1" colspan="2" style="text-align:center">r</th></tr><tr><th rowspan="1" colspan="1" style="text-align:center">4</th><th rowspan="1" colspan="1" style="text-align:center">5</th><th rowspan="1" colspan="1" style="text-align:center">4</th><th rowspan="1" colspan="1" style="text-align:center">5</th><th rowspan="1" colspan="1" style="text-align:center">5</th><th rowspan="1" colspan="1" style="text-align:center">6</th><th rowspan="1" colspan="1" style="text-align:center">5</th><th rowspan="1" colspan="1" style="text-align:center">6</th><th rowspan="1" colspan="1" style="text-align:center">5</th><th rowspan="1" colspan="1" style="text-align:center">6</th><th rowspan="1" colspan="1" style="text-align:center">5</th><th rowspan="1" colspan="1" style="text-align:center">6</th><th rowspan="1" colspan="1" style="text-align:center">7</th><th rowspan="1" colspan="1" style="text-align:center">5</th><th rowspan="1" colspan="1" style="text-align:center">6</th><th rowspan="1" colspan="1" style="text-align:center">7</th><th rowspan="1" colspan="1" style="text-align:center">6</th><th rowspan="1" colspan="1" style="text-align:center">7</th></tr><tr><td rowspan="1" colspan="1" style="text-align:left"><italic><tp:taxon-name>Diplocentrus franckei</tp:taxon-name></italic> sp. n.</td><td rowspan="1" colspan="1" style="text-align:center">26</td><td rowspan="1" colspan="1" style="text-align:center">42</td><td rowspan="1" colspan="1" style="text-align:center">4</td><td rowspan="1" colspan="1" style="text-align:center">63</td><td rowspan="1" colspan="1" style="text-align:center">66</td><td rowspan="1" colspan="1" style="text-align:center">2</td><td rowspan="1" colspan="1" style="text-align:center">18</td><td rowspan="1" colspan="1" style="text-align:center">49</td><td rowspan="1" colspan="1" style="text-align:center">5</td><td rowspan="1" colspan="1" style="text-align:center">63</td><td rowspan="1" colspan="1" style="text-align:center">3</td><td rowspan="1" colspan="1" style="text-align:center">60</td><td rowspan="1" colspan="1" style="text-align:center">6</td><td rowspan="1" colspan="1" style="text-align:center">3</td><td rowspan="1" colspan="1" style="text-align:center">63</td><td rowspan="1" colspan="1" style="text-align:center">1</td><td rowspan="1" colspan="1" style="text-align:center">46</td><td rowspan="1" colspan="1" style="text-align:center">21</td></tr></tbody></table></table-wrap><table-wrap id="T2" position="float" orientation="portrait"><label>Table 2.</label><caption><p>Basitarsal spiniform macrosetal count (number of macrosetae of basitarsi on legs I-IV) in <italic><tp:taxon-name>Diplocentrus franckei</tp:taxon-name></italic> sp. n., given as numbers of legs observed with corresponding setae count.</p></caption><table><tbody><tr><th rowspan="1" colspan="1" style="text-align:left">Leg</th><th rowspan="1" colspan="1" style="text-align:center">n</th><th rowspan="1" colspan="1" style="text-align:center">pt</th><th rowspan="1" colspan="1" style="text-align:center">rt</th><th rowspan="1" colspan="1" style="text-align:center">vt</th><th rowspan="1" colspan="1" style="text-align:center">pst</th><th rowspan="1" colspan="1" style="text-align:center">rst</th><th rowspan="1" colspan="1" style="text-align:center">vst</th><th rowspan="1" colspan="1" style="text-align:center">pm</th><th rowspan="1" colspan="1" style="text-align:center">rm</th><th rowspan="1" colspan="1" style="text-align:center">vm</th><th rowspan="1" colspan="1" style="text-align:center">Rm</th></tr><tr><td rowspan="1" colspan="1" style="text-align:left">I</td><td rowspan="1" colspan="1" style="text-align:center">41</td><td rowspan="1" colspan="1" style="text-align:center">1</td><td rowspan="1" colspan="1" style="text-align:center">1</td><td rowspan="1" colspan="1" style="text-align:center"/><td rowspan="1" colspan="1" style="text-align:center">41</td><td rowspan="1" colspan="1" style="text-align:center">41</td><td rowspan="1" colspan="1" style="text-align:center"/><td rowspan="1" colspan="1" style="text-align:center">41</td><td rowspan="1" colspan="1" style="text-align:center">41</td><td rowspan="1" colspan="1" style="text-align:center"/><td rowspan="1" colspan="1" style="text-align:center">5</td></tr><tr><td rowspan="1" colspan="1" style="text-align:left">II</td><td rowspan="1" colspan="1" style="text-align:center">42</td><td rowspan="1" colspan="1" style="text-align:center">42</td><td rowspan="1" colspan="1" style="text-align:center">42</td><td rowspan="1" colspan="1" style="text-align:center"/><td rowspan="1" colspan="1" style="text-align:center">42</td><td rowspan="1" colspan="1" style="text-align:center">42</td><td rowspan="1" colspan="1" style="text-align:center"/><td rowspan="1" colspan="1" style="text-align:center">42</td><td rowspan="1" colspan="1" style="text-align:center">42</td><td rowspan="1" colspan="1" style="text-align:center"/><td rowspan="1" colspan="1" style="text-align:center">42</td></tr><tr><td rowspan="1" colspan="1" style="text-align:left">III</td><td rowspan="1" colspan="1" style="text-align:center">42</td><td rowspan="1" colspan="1" style="text-align:center">42</td><td rowspan="1" colspan="1" style="text-align:center">42</td><td rowspan="1" colspan="1" style="text-align:center">42</td><td rowspan="1" colspan="1" style="text-align:center"/><td rowspan="1" colspan="1" style="text-align:center">42</td><td rowspan="1" colspan="1" style="text-align:center">42</td><td rowspan="1" colspan="1" style="text-align:center"/><td rowspan="1" colspan="1" style="text-align:center"/><td rowspan="1" colspan="1" style="text-align:center">42</td><td rowspan="1" colspan="1" style="text-align:center"/></tr><tr><td rowspan="1" colspan="1" style="text-align:left">IV</td><td rowspan="1" colspan="1" style="text-align:center">36</td><td rowspan="1" colspan="1" style="text-align:center">36</td><td rowspan="1" colspan="1" style="text-align:center">36</td><td rowspan="1" colspan="1" style="text-align:center">36</td><td rowspan="1" colspan="1" style="text-align:center"/><td rowspan="1" colspan="1" style="text-align:center">36</td><td rowspan="1" colspan="1" style="text-align:center">36</td><td rowspan="1" colspan="1" style="text-align:center"/><td rowspan="1" colspan="1" style="text-align:center"/><td rowspan="1" colspan="1" style="text-align:center">36</td><td rowspan="1" colspan="1" style="text-align:center"/></tr></tbody></table></table-wrap><table-wrap id="T3" position="float" orientation="portrait"><label>Table 3.</label><caption><p>Pectinal tooth count (number of teeth per pecten) in <italic><tp:taxon-name>Diplocentrus franckei</tp:taxon-name></italic> sp. n., given as number of male and female pectines observed with corresponding tooth count.</p></caption><table><tbody><tr><th rowspan="1" colspan="2" style="text-align:left"/><th rowspan="1" colspan="1" style="text-align:center">11</th><th rowspan="1" colspan="1" style="text-align:center">12</th><th rowspan="1" colspan="1" style="text-align:center">13</th><th rowspan="1" colspan="1" style="text-align:center">14</th><th rowspan="1" colspan="1" style="text-align:center">15</th><th rowspan="1" colspan="1" style="text-align:center">16</th></tr><tr><td rowspan="2" colspan="1" style="text-align:left"><italic><tp:taxon-name>Diplocentrus franckei</tp:taxon-name></italic> sp. n.</td><td rowspan="1" colspan="1" style="text-align:left">male</td><td rowspan="1" colspan="1" style="text-align:center">3</td><td rowspan="1" colspan="1" style="text-align:center">14</td><td rowspan="1" colspan="1" style="text-align:center">7</td><td rowspan="1" colspan="1" style="text-align:center">2</td><td rowspan="1" colspan="1" style="text-align:center"/><td rowspan="1" colspan="1" style="text-align:center"/></tr><tr><td rowspan="1" colspan="1" style="text-align:left">female</td><td rowspan="1" colspan="1" style="text-align:center">6</td><td rowspan="1" colspan="1" style="text-align:center">26</td><td rowspan="1" colspan="1" style="text-align:center">5</td><td rowspan="1" colspan="1" style="text-align:center">1</td><td rowspan="1" colspan="1" style="text-align:center"/><td rowspan="1" colspan="1" style="text-align:center"/></tr></tbody></table></table-wrap><!--PageBreak--><p><italic><tp:taxon-name>Diplocentrus franckei</tp:taxon-name></italic> sp. n. resembles <italic><tp:taxon-name>Diplocentrus mexicanus</tp:taxon-name></italic> Peters, 1861, <italic><tp:taxon-name>Diplocentrus melici</tp:taxon-name></italic> Armas et al., 2004 and <italic><tp:taxon-name>Diplocentrus jaca</tp:taxon-name></italic> Armas and Martín-Frías, 2000 in adult size and coloration, but can be distinguished as follows. The leg III telotarsi counts of spiniform macrosetae is higher in <italic><tp:taxon-name>Diplocentrus mexicanus</tp:taxon-name></italic> (7/8), while is lower in <italic><tp:taxon-name>Diplocentrus franckei</tp:taxon-name></italic>, sp. n. (6/6). The carapace and mesosoma surfaces are strongly granular (male) in <italic><tp:taxon-name>Diplocentrus mexicanus</tp:taxon-name></italic>, but weakly granulose to shagreened in <italic><tp:taxon-name>Diplocentrus franckei</tp:taxon-name></italic> (male). Metasomal and pedipalp carination is slightly granular to crenulate in <italic><tp:taxon-name>Diplocentrus mexicanus</tp:taxon-name></italic> (male), and crenulate to smooth in <italic><tp:taxon-name>Diplocentrus franckei</tp:taxon-name></italic> (male). The rt spiniform macroseta in leg I is present in <italic><tp:taxon-name>Diplocentrus mexicanus</tp:taxon-name></italic>, while it is absent in <italic><tp:taxon-name>Diplocentrus franckei</tp:taxon-name></italic>; also rsm in leg II is present in <italic><tp:taxon-name>Diplocentrus mexicanus</tp:taxon-name></italic> and absent in <italic><tp:taxon-name>Diplocentrus franckei</tp:taxon-name></italic>.</p><p>Pedipalp surfaces in <italic><tp:taxon-name>Diplocentrus melici</tp:taxon-name></italic> are punctuate, and minutely granular or smooth in <italic><tp:taxon-name>Diplocentrus franckei</tp:taxon-name></italic>. Carapace anteromargin notch U-shaped in <italic><tp:taxon-name>Diplocentrus franckei</tp:taxon-name></italic>, while in <italic><tp:taxon-name>Diplocentrus melici</tp:taxon-name></italic> is V-shaped. Pedipalp patella dorsoexternal and externomedian carinae are strongly developed in <italic><tp:taxon-name>Diplocentrus franckei</tp:taxon-name></italic> (male), but both are obsolete in <italic><tp:taxon-name>Diplocentrus melici</tp:taxon-name></italic> (male).</p><p>Adults of <!--PageBreak--><italic><tp:taxon-name>Diplocentrus franckei</tp:taxon-name></italic> (55–60 mm) are smaller than adults of <italic><tp:taxon-name>Diplocentrus jaca</tp:taxon-name></italic> (75–90 mm). Metasomal segment V ventral carinae are strongly serrate in <italic><tp:taxon-name>Diplocentrus jaca</tp:taxon-name></italic>, while in <italic><tp:taxon-name>Diplocentrus franckei</tp:taxon-name></italic> are granular. Carapace anteromargin notch is strongly deep (reaching the second pair of lateral ocelli level) in <italic><tp:taxon-name>Diplocentrus jaca</tp:taxon-name></italic>, while it is moderately deep (reaching the first pair of lateral ocelli level) in <italic><tp:taxon-name>Diplocentrus franckei</tp:taxon-name></italic>. Pedipalp chela is slender in <italic><tp:taxon-name>Diplocentrus jaca</tp:taxon-name></italic> (male, chela length:ratio= 4.97), and rounded in <italic><tp:taxon-name>Diplocentrus franckei</tp:taxon-name></italic> (male, chela length:ratio= 2.32).</p><p><bold>Description.</bold> Based on holotype (male) and paratype (male) (<xref ref-type="fig" rid="F4">Fig. 4A, B</xref>) with differences in paratype (female) (<xref ref-type="fig" rid="F4">Figs 4C, D</xref>) noted. Measurements in <xref ref-type="table" rid="T4">Table 4</xref>.</p><fig id="F4" position="float" orientation="portrait"><label>Figure 4.</label><caption><p><italic><tp:taxon-name>Diplocentrus franckei</tp:taxon-name></italic> sp. n., habitus, dorsal (<bold>A, C</bold>) and ventral (<bold>B, D</bold>) aspect. <bold>A, B.</bold> Holotype ♂ (CNAN) <bold>C, D</bold> Paratype ♀ (CNAN). Scale bars = 5 mm.</p></caption><graphic xmlns:xlink="http://www.w3.org/1999/xlink" xlink:href="zookeys-412-103-g004.jpg" position="float" orientation="portrait" xlink:type="simple"/></fig><table-wrap id="T4" position="float" orientation="portrait"><label>Table 4.</label><caption><p>Measurements (mm) of male and female type specimens of <italic><tp:taxon-name>Diplocentrus franckei</tp:taxon-name></italic>, sp. n., in the CNAN.</p></caption><table><tbody><tr><th rowspan="1" colspan="1" style="text-align:left"/><th rowspan="1" colspan="1" style="text-align:center">♂ <break/> Holotype</th><th rowspan="1" colspan="1" style="text-align:center">♀ <break/> Paratype</th></tr><tr><td rowspan="1" colspan="1" style="text-align:left">Total L</td><td rowspan="1" colspan="1" style="text-align:center">57.8</td><td rowspan="1" colspan="1" style="text-align:center">57.2</td></tr><tr><td rowspan="1" colspan="1" style="text-align:left">Carapace L</td><td rowspan="1" colspan="1" style="text-align:center">7.1</td><td rowspan="1" colspan="1" style="text-align:center">7.7</td></tr><tr><td rowspan="1" colspan="1" style="text-align:left">Carapace W</td><td rowspan="1" colspan="1" style="text-align:center">6.8</td><td rowspan="1" colspan="1" style="text-align:center">7.5</td></tr><tr><td rowspan="1" colspan="1" style="text-align:left">Mesosoma L</td><td rowspan="1" colspan="1" style="text-align:center">18.5</td><td rowspan="1" colspan="1" style="text-align:center">21.9</td></tr><tr><td rowspan="1" colspan="1" style="text-align:left">Pedipalp L</td><td rowspan="1" colspan="1" style="text-align:center">27.2</td><td rowspan="1" colspan="1" style="text-align:center">24.6</td></tr><tr><td rowspan="1" colspan="1" style="text-align:left">Femur L</td><td rowspan="1" colspan="1" style="text-align:center">6.1</td><td rowspan="1" colspan="1" style="text-align:center">5.5</td></tr><tr><td rowspan="1" colspan="1" style="text-align:left">W</td><td rowspan="1" colspan="1" style="text-align:center">2.2</td><td rowspan="1" colspan="1" style="text-align:center">2.4</td></tr><tr><td rowspan="1" colspan="1" style="text-align:left">D</td><td rowspan="1" colspan="1" style="text-align:center">2.0</td><td rowspan="1" colspan="1" style="text-align:center">2.0</td></tr><tr><td rowspan="1" colspan="1" style="text-align:left">Patella L</td><td rowspan="1" colspan="1" style="text-align:center">6.8</td><td rowspan="1" colspan="1" style="text-align:center">6.0</td></tr><tr><td rowspan="1" colspan="1" style="text-align:left">W</td><td rowspan="1" colspan="1" style="text-align:center">2.0</td><td rowspan="1" colspan="1" style="text-align:center">2.0</td></tr><tr><td rowspan="1" colspan="1" style="text-align:left">D</td><td rowspan="1" colspan="1" style="text-align:center">2.8</td><td rowspan="1" colspan="1" style="text-align:center">2.7</td></tr><tr><td rowspan="1" colspan="1" style="text-align:left">Chela L</td><td rowspan="1" colspan="1" style="text-align:center">14.3</td><td rowspan="1" colspan="1" style="text-align:center">13.1</td></tr><tr><td rowspan="1" colspan="1" style="text-align:left">W</td><td rowspan="1" colspan="1" style="text-align:center">3.0</td><td rowspan="1" colspan="1" style="text-align:center">3.7</td></tr><tr><td rowspan="1" colspan="1" style="text-align:left">D</td><td rowspan="1" colspan="1" style="text-align:center">6.2</td><td rowspan="1" colspan="1" style="text-align:center">6.1</td></tr><tr><td rowspan="1" colspan="1" style="text-align:left">Movable finger L</td><td rowspan="1" colspan="1" style="text-align:center">9.3</td><td rowspan="1" colspan="1" style="text-align:center">7.4</td></tr><tr><td rowspan="1" colspan="1" style="text-align:left">Fixed finger L</td><td rowspan="1" colspan="1" style="text-align:center">6.0</td><td rowspan="1" colspan="1" style="text-align:center">4.9</td></tr><tr><td rowspan="1" colspan="1" style="text-align:left">Chelicera L</td><td rowspan="1" colspan="1" style="text-align:center">3.2</td><td rowspan="1" colspan="1" style="text-align:center">3.2</td></tr><tr><td rowspan="1" colspan="1" style="text-align:left">W</td><td rowspan="1" colspan="1" style="text-align:center">1.4</td><td rowspan="1" colspan="1" style="text-align:center">1.6</td></tr><tr><td rowspan="1" colspan="1" style="text-align:left">Movable finger L</td><td rowspan="1" colspan="1" style="text-align:center">2.0</td><td rowspan="1" colspan="1" style="text-align:center">2.1</td></tr><tr><td rowspan="1" colspan="1" style="text-align:left">Fixed finger L</td><td rowspan="1" colspan="1" style="text-align:center">1.2</td><td rowspan="1" colspan="1" style="text-align:center">1.1</td></tr><tr><td rowspan="1" colspan="1" style="text-align:left">Metasoma L</td><td rowspan="1" colspan="1" style="text-align:center">27.0</td><td rowspan="1" colspan="1" style="text-align:center">22.5</td></tr><tr><td rowspan="1" colspan="1" style="text-align:left">Segment IV L</td><td rowspan="1" colspan="1" style="text-align:center">5.5</td><td rowspan="1" colspan="1" style="text-align:center">4.8</td></tr><tr><td rowspan="1" colspan="1" style="text-align:left">W</td><td rowspan="1" colspan="1" style="text-align:center">3.0</td><td rowspan="1" colspan="1" style="text-align:center">3.0</td></tr><tr><td rowspan="1" colspan="1" style="text-align:left">Segment V L</td><td rowspan="1" colspan="1" style="text-align:center">8.0</td><td rowspan="1" colspan="1" style="text-align:center">6.0</td></tr><tr><td rowspan="1" colspan="1" style="text-align:left">W</td><td rowspan="1" colspan="1" style="text-align:center">2.5</td><td rowspan="1" colspan="1" style="text-align:center">2.6</td></tr><tr><td rowspan="1" colspan="1" style="text-align:left">D</td><td rowspan="1" colspan="1" style="text-align:center">2.5</td><td rowspan="1" colspan="1" style="text-align:center">2.5</td></tr><tr><td rowspan="1" colspan="1" style="text-align:left">Telson L</td><td rowspan="1" colspan="1" style="text-align:center">5.2</td><td rowspan="1" colspan="1" style="text-align:center">5.1</td></tr><tr><td rowspan="1" colspan="1" style="text-align:left">Vesicle L</td><td rowspan="1" colspan="1" style="text-align:center">5.2</td><td rowspan="1" colspan="1" style="text-align:center">5.1</td></tr><tr><td rowspan="1" colspan="1" style="text-align:left">W</td><td rowspan="1" colspan="1" style="text-align:center">2.5</td><td rowspan="1" colspan="1" style="text-align:center">3.0</td></tr><tr><td rowspan="1" colspan="1" style="text-align:left">D</td><td rowspan="1" colspan="1" style="text-align:center">2.4</td><td rowspan="1" colspan="1" style="text-align:center">2.5</td></tr></tbody></table></table-wrap><p><italic>Coloration</italic>: Carapace brown (male) or darker brown (female), moderately infuscate throughout, uniformly around median ocelli, variegated elsewhere. Coxosternum pale yellow to light brown. Pedipalps brown to dark brown, carinae darker. Legs brown to reddish brown, uniformly and faintly infuscate. Mesosoma brown (male) to dark brown (female), tergites moderately (male) to weakly (female) infuscate; sternites pale brown to pale yellow. Metasoma reddish brown (male) to dark brown (female). Telson brown, uniformly infuscate.</p><p><italic>Carapace</italic>: Anterior margin weakly setose; anteromedian notch weakly to moderately deep, U-shaped (<xref ref-type="fig" rid="F1">Fig. 1A</xref>). Frontal lobes and interocular surface moderately granular; surfaces around median ocular tubercle shagreened; other surfaces minutely, sparsely and finely granular. Three pairs of subequal lateral ocelli.</p><!--PageBreak--><!--PageBreak--><p><italic>Pedipalps</italic>: Orthobothriotaxic, Type C. Femur width greater than height (<xref ref-type="fig" rid="F2">Fig. 2A</xref>); dorsal intercarinal surface flat, sparsely granular; external intercarinal surface smooth; ventral intercarinal surface flat, shagreened to minutely, finely granular; internal intercarinal surface coarsely and densely granular; dorsointernal carina strongly developed, comprising several large granules; dorsoexternal carina moderately to weakly developed, comprising few large granules; ventroexternal carina obsolete; ventrointernal carina moderately developed, comprising large granules. Patella, dorsal and external intercarinal surfaces slightly, minutely and finely granular-reticulate (<xref ref-type="fig" rid="F2">Fig. 2B</xref>); ventral intercarinal surface flat, minutely granular between ventrointernal and ventromedian carinae, smooth to slightly reticulate between ventromedian and ventroexternal carinae (male) or smooth (female); internal intercarinal surface sparsely granular; proximal tubercle strongly developed, comprising two large granules; dorsointernal carina obsolete; dorsomedian carina moderately developed, crenulate to feebly granular; dorsoexternal carina strongly developed, crenuate to feebly granular (male) or weakly developed to faint, smooth (female); externomedian and ventroexternal carinae moderately developed, smooth to slightly crenulate; ventromedian carina weakly to moderately developed, granular (male) or weakly developed, smooth to slightly granular (female); ventrointernal carina weakly to moderately developed, granular. Chela manus rounded (male, female) height greater than width, moderately (male) to sparsely setose (female); dorsal intercarinal surface granular-reticulate (male, female); external intercarinal surface granular-reticulate (male) or reticulate (female) (<xref ref-type="fig" rid="F3">Fig. 3A, B</xref>); dorsal margin strongly developed, granular; digital carina strongly developed, crenulate to smooth (male, female); dorsal secondary carina weakly developed, granular; external secondary carina weakly developed, smooth to slightly granular (male) or weakly developed, smooth (female); ventroexternal carina weakly developed, crenulate; ventromedian carina moderately to strongly developed, coarsely granular to crenulate (male) or crenulate to smooth (female), directed towards midpoint of movable finger articulation; ventrointernal carina weakly developed, smooth to slightly crenulate; internoventral, internomedian and internodorsal carinae weakly developed, slightly granular; internal surface with shallow longitudinal depression where chela rest against patella. Chela fixed finger slightly curved, length equals femur length; dorsal surface smooth and densely setose proximally, external surface flat, internal surface shallowly concave.</p><!--PageBreak--><p><italic>Legs</italic>: Legs I-IV femora and tibiae, prolateral surfaces shagreened; telotarsi, counts of spiniform macrosetae in pro- and retroventral rows (dextral/sinistral): 4/5 5/5:5/5 5/6:6/6 6/6:6/6 6/6 (holotype); basitarsi, spiniform macrosetae pattern: Leg I pst. rst, pm, rm; leg II pt, rt, pst, rst, pm, rm, Rm; legs III-IV pt, rt, vt, rst, vst, vm (holotype).</p><p><italic>Pectines</italic>: Tooth count: 13-14 (male; <xref ref-type="fig" rid="F1">Fig. 1B</xref>) or 11-11 (female)</p><p><italic>Mesosoma</italic>: Tergites I-VI, pre-tergites smooth, post-tergites minutely granular; VII granular. Sternites smooth; dorsosubmedian and dorsolateral carinae weakly to moderately developed, crenulate.</p><!--PageBreak--><!--PageBreak--><p><italic>Metasoma</italic>: Metasomal segments I-V, dorsal intercarinal surfaces shagreened on segments I-IV, smooth on V; lateral intercarinal surfaces shagreened on segments I-IV, smooth on V; ventral intercarinal surfaces smooth on I-V. Segments I-IV, dorsolateral carinae weakly developed, granular; lateral surpamedian carinae moderately developed, granular on I, moderately developed, granular to crenulate on II-III; moderately developed, granular to serrate on IV; lateral inframedian carinae strongly developed, crenulae on I, moderately developed, crenulate to granular on II-IV; ventrolateral carinae strongly developed, crenulate on I, moderately developed, crenulate to slightly granular on II-IV; ventrosubmedian carinae strongly developed, smooth to crenulate on I, moderately developed, smooth to crenulate on II-IV. Segment V length: pedipalp femur length ratio, 1.31 (male), 1.09 (female); dorsolateral carinae strongly developed, crenulate to feebly granular; lateral inframedian carinae moderately to weakly developed, feebly granular on I-III, weakly developed, sparsely granular on IV; ventrolateral carinae moderately developed, granular to feebly serrate, with subspiniform granules; ventromedian carina moderately to strongly developed, granular, with subspiniform granules; ventral transverse carina moderately developed, comprising four subspiniform granules posteriorly; anal arch semicircular; anal subterminal carina moderately developed, comprising twelve subspiniform granules; anal terminal carina vestigial, weakly granular.</p><p><italic>Telson</italic>: Telson, width: length ratio, 0.46 (male), 0.58 (female). Vesicle, lateral surface smooth; ventral surface granular anteriorly. Subaculear tubercle stout, subconical. Aculeus length 1.5.</p><p><italic>Hemispermatophore</italic>: Lamelliform, weakly sclerotized (<xref ref-type="fig" rid="F5">Fig. 5</xref>); total length 8.9 mm; distal lamella, length 4.8 mm, capsular region width, 1.8 mm; median lobe narrow, margin with small crenulations.</p><fig id="F5" position="float" orientation="portrait"><label>Figure 5.</label><caption><p><italic><tp:taxon-name>Diplocentrus franckei</tp:taxon-name></italic> sp. n., paratype ♂ (CNAN) sinistral hemispermatophore. <bold>A</bold> dorsal aspect <bold>B</bold> ental view <bold>C</bold> Capsular region. Scale bars = 1 mm.</p></caption><graphic xmlns:xlink="http://www.w3.org/1999/xlink" xlink:href="zookeys-412-103-g005.jpg" position="float" orientation="portrait" xlink:type="simple"/></fig></tp:treatment-sec><tp:treatment-sec sec-type="Etymology"><title>Etymology.</title><p>This species is dedicated to Dr. Oscar Francke, for his enormous contribution to the taxonomy and systematics of the genus <italic><tp:taxon-name>Diplocentrus</tp:taxon-name></italic>, and his guidance through the years in my education.</p></tp:treatment-sec><tp:treatment-sec sec-type="Distribution"><title>Distribution.</title><p><italic><tp:taxon-name>Diplocentrus franckei</tp:taxon-name></italic>, sp. n. is known from the Villa Alta district within the Northern mountain range in Oaxaca; in the municipalities of San Andres Yaa, San Andres Zoolaga, San Juan Tabaa, San Melchor Betaza (<xref ref-type="fig" rid="F6">Fig. 6</xref>).</p><fig id="F6" position="float" orientation="portrait"><label>Figure 6.</label><caption><p><italic><tp:taxon-name>Diplocentrus franckei</tp:taxon-name></italic> sp. n., known records in Oaxaca (in circles). <italic><tp:taxon-name>Diplocentrus mexicanus</tp:taxon-name></italic> (type locality in triangle). <italic><tp:taxon-name>Diplocentrus jaca</tp:taxon-name></italic> (type locality in square).</p></caption><graphic xmlns:xlink="http://www.w3.org/1999/xlink" xlink:href="zookeys-412-103-g006.jpg" position="float" orientation="portrait" xlink:type="simple"/></fig></tp:treatment-sec><tp:treatment-sec sec-type="Ecology"><title>Ecology.</title><p>This species was observed first on the soil surface, walking at night with UV detection; later it was collected inside houses, under stones and also in the crevices of rock walls. It was also found doorkeeping at burrow entrances in walls of road cuts. The burrows were constructed at an angle of ca. 30° to the wall, ca. 40–50 cm long and mostly straight with some turns around stones in the soil matrix. The dominant vegetation was the transition between dry tropical forest and pine-oak forest at 1500 m. <italic><tp:taxon-name>Centruroides serrano</tp:taxon-name></italic> Santibáñez-López &amp; Ponce-Saavedra, 2009 was collected in sympatry. The habitat and habitus of <italic><tp:taxon-name>Diplocentrus franckei</tp:taxon-name></italic>, sp. n. are consistent with the pelophilous ecomorphotype (<xref ref-type="bibr" rid="B10">Prendini 2001</xref>).</p></tp:treatment-sec><ref-list><ref id="B10"><mixed-citation xmlns:xlink="http://www.w3.org/1999/xlink" xlink:type="simple"><person-group><name name-style="western"><surname>Prendini</surname><given-names>L</given-names></name></person-group> (<year>2001</year>) <article-title>Substratum specialization and speciation in southern African scorpions: the Effect Hypothesis revised.</article-title> In: <person-group><name name-style="western"><surname>Fet</surname><given-names>V</given-names></name><name name-style="western"><surname>Selden</surname><given-names>PA</given-names></name></person-group> (<role>Eds</role>) <source>Scorpions 2001. In Memoriam Gary A. Polis</source>. <publisher-name>Burnham Beeches, British Arachnological Society</publisher-name>, <publisher-loc>UK</publisher-loc>, <fpage>113</fpage>–<lpage>118</lpage>.</mixed-citation></ref></ref-list></tp:taxon-treatment>
